# Supplementary material for: The National Institutes of Health measure of Healing Experience of All Life Stressors (NIH-HEALS): Factor analysis and validation
Source: PLoS One. 2018 Dec 12;13(12):e0207820. doi: 10.1371/journal.pone.0207820 (PMC6291293; doi:10.1371/journal.pone.0207820)
Supplement: S1 Data set — (XLSX) [file pone.0207820.s007.xlsx]

## Sheet: DATA
pt_code	age	gender	race	race_mix_des	race_other_des	ethnicity	marital_status	marital_other_des	education	religion	religion_other_des	employment	employ_other_des	curr_sev_ill_what	est_duration_ill	sev_ill_rate	psych_comorbid	curr_stress_rate	curr_social_supp	overall_health_rate	qol_rate	heals_q1	heals_q2	heals_q3	heals_q4	heals_q4_rev	heals_q5	heals_q6	heals_q7	heals_q8	heals_q8_rev	heals_q9	heals_q10	heals_q11	heals_q12	heals_q13	heals_q14	heals_q15	heals_q16	heals_q17	heals_q18	heals_q19	heals_q20	heals_q21	heals_q22	heals_q23	heals_q24	heals_q25	heals_q26
1	69	2	4			2	2		4	8		1		Kidney disease/VHL	96	2	0	2	1	4	3	4	4	4	2	4	5	4	5	3	3	4	2	4	5	5	5	2	4	3	3	3	5	2	2	2	5	5	4
2	52	2	3			2	1		5	1		4	disabled	Spastic paraparesis	218	3	0		3	2	5	5	5	4	4	2	5	5	5	1	5	4	3	5	5	5	5	4	5	5	5	5	5	5	5	5	5	5	4
3	28	2	4			2	2		5	6		1		Fibrous dysplasia	108	3	0	2	3	4	4	4	5	3	4	2	2	4	2	1	5	4	4			4	5	4	2	2			4	1			4	4	5
5	20	2	3			2	1		6	1		3		Sickle Cell Anemia	231	4	0	2	3	2	4	4	4	3	2	4	4	4	4	2	4	2	2	3	5	5	5	4	4	5	4	5	5	4	3	5	5	4	4
6	22	2	4			2	1		5	8		3		Chronic GVHD	108	3	0	1	3	3	3	4	4	4	4	2	2	4	4	2	4	4	4	4	5	5	5	5	4	4	2	2	4	1	2	1	5	5	4
7		2	6	Mexican/Spanish American/White		1	3		4	1		1		Liver and thyroid cancer, kidney sepsis	26	4	1	4	3	4	4	3	4	4	3	3	3	4	3	4	2	3	4	5	4	4	4	2	1	1	1	1	4	1	1	1	5	5	4
8	23	2	7		Mestiza	1	1		5	8		3		Melorteostosis	48	2	1	1	2	2	4	4	4	4	4	2	3	4	3	2	4	4	4	4	4	3	4	4	3	3	3	3	4	2	2	3	4	4	4
9	24	1	3			2	1		4	1		3		NMO (nerve pain)	48	5	0	2	2	2	2	3	4	4	4	2	4	4	4	3	3	4	4	4	4	4	4	4	5	5	5	5	4	4	4	4	4	4	3
10	65	2	2			2	2		2	1		3		Lung cancer	57	4	0	0	3	2	4	2	5	5	5	1	5	4	5	2	4	4	4	5	5	5	5	5	5	5	5	5	5	5	5	5	5	5	5
11																		4
12	36	2	4			2	6	common-law	2					Bone marrow	12	5	0	1		4	5	4	4	4	4	2	3	4	3	1	5	3	4	4	4	4	4	2	3	3	3	3	4	3	3	3	3	4	4
13	66	2	4			1	2		5	1		3		Cancer, lung, brain bladder		4	0	3	3	4	4	4	3	3	4	2	5	5	4	3	3	4	4	4	5	5	5	2	5	5	4	5	5	5	4	5	4	5	4
15	44	2	3			2	2		6	1		1		Sickle Cell Anemia	540	3	0	2	3	3	4	3	4	4	4	2	5	4	4	3	3	3	2	4	4	4	4	3	4	5	5	5	4	4	4	5	4	4	3
16	32	2	4			2	1		4	8		3		Myelodysplastic syndrome	144	4	1	2	3	4	4	4	4	4	4	2	3	4	3	3	3	3	3	3	4	4	4	2	3	3	3	3	4	3	2	3	4	4	3
17	26	2	3			2	1		4	1		4	student	Aplastic anemia	172	4	0	0	3	5	4	3	5	4	3	3	5	4	5	1	5	4	5	5	4	5	5	5	5	5	5	5	5	5	5	5	4	4	5
19	51	2	4			2	2		2	1		4	disabled	Melorheostosis	324	4	0	1	3	1	4	5	5	5	3	3	4	3	3	2	4	4	5	3	3	4	5	4	3	4	4	4	4	4	3	4	4	4	4
20	59	1	4			2	2		5	1		2		Mesothelioma	43	5	0	1	3	2	4	4	4	4	3	3	2	4	3	1	5	4	4	3	4	4	4	4	2	2	2	2	5	2	3	2	3	4	4
21	24	1	4			2	1		4	1		2		NF		2	0	2		2	3	3	4	4	3	3	3	3	3	3	3	4	4	3	3	4	2	3	1	1	1	4	5	1	3	3	3	4	3
22		2	3			2	3		2	1		3		Colon cancer stage IV	24	5	0	1	3	1	1	2	4	3	4	2	5	4	4	3	3	2	4	3	2	4	4	4	4	4	5	5	4	4	4	5	4	4	5
23	56	2	4			2	2		5	1		4	disability	Colon cancer	52	5	0	2	3	2	3	5	5	5	2	4	5	5	5	1	5	4	4	4	5	5	5	5	5	5	5	5	5	3	4	4	5	5	4
24	37	2	7		African	2	1		6	1		3		Sickle cell	444	4	0	1	3	3	2	3	3	4	4	2	4	4	4	3	3	4	4	3	4	4	4	2	3	3	3	4	4	2	2	3	2	4	3
25	65	2	3			2	2		5	1		4	retired	Thymoma	48		0	1	3	2	2	4	4	5	3	3	5	4	5	1	5	4	4	5	4	5	4	5	5	5	5	4	5	4	5	5	5	5	5
26	34	1	3			2	1		2	1		3		Kidney failure/sickle cell	144	4	0	2		2	2	2	5	4	4	2	5	4	4	2	4	4	4	4	4	4	5	4	4	4	5	4	4	4	4	4	4	4	4
27																						3	3	4	3	3	4	3	4	4	2	3	3	4	4	4	4	3	4	4	4	4	4	4	4	4	4	4	4
28		1	4			2	1		2	7		3		Removal of spinal tumor, spine trauma		3	1	2	3	2	3	2	2	3	4	2	1	5	3	4	2	3	4	3	4	4	4	3	1	1	1	1	3	1	1	1	3	4	4
30		2	4				2		5	1		1		Cancer	48	4	0	3	3	1	1	2	5	2	3	3	3	4	4	1	5	4	4	3	4	3	5	5	3	4	4	4	5	4	4	1	5	5	5
33	44	2	4			2	2		4	1		1		Thymoma tumor	48	4	0	3	2	1	1	4	4	5	5	1	5	4	4	3	3	4	5	3	5	3	4	5	5	5	5	5	5	4	4	5	5	5	5
34	43	2	4			1	2		4	1		1		Melorheostosis	252	4	0	3	3	3	4	4	5	5	4	2	5	3	5	1	5	3	3	2	4	5	5	3	5	5	4	5	5	5	5	5	4	5	3
35	78	2	4			2	3		2	8		4	retired	Cancer	60		1	3	3	4	3	3	3	4	5	1	3	4	3	4	2	2	4	2	4	3	3	3	2	2	2	2	4	2	1	1	3	3	3
37	51	2	4			2	2		5	1		2		Melorheostosis	516	3	0	2	2	4	5	4	4	5	3	3	5	5	5	1	5	4	5	5	5	5	5	3	5	5	5	5	4	3	3	5	5	5	4
38	56	2	3			2	3		5	1		4	seasonal	Small cell lung cancer, but no longer have it	34	1	0	0	2	5	5	5	5	3	3	3	5	5	5	1	5	1	5	5	5	5	5	5	5	5	5	5	4	5	5	5	5	5	5
39																						1	4	4	3	3	3	4	3	1	5	2	2		5	3	5	3	3	3	3	3	4	1	1	1	4	4	2
40		2	3						5	1		4	self	Sickle Cell Anemia		1			2	2	2	5	5	4	4	2	5	5	4	3	3	4	4	5	5	5	5	5	5	5	4	4	4	4	4	4	4	5	3
41	24	2	4			1	1		5	1		3		Cancer	48	3	0	1	3	2	3	4	5	4	3	3	5	4	5	1	5	4	4	3	4	5	5	3	4	5	5	5	4	4	4	4	5	5	3
42	36	2	4			2	3		4	8		1		Cancer	72	3	0	2	1	4	4	4	4	3	5	1	3	5	3	2	4	4	4	4	4	4	4	4	3	3	2	2	4	2	2	2	4	5	3
43	49	1	4			2	2		5	1		1		Currently battling hip infections 8+months	8	5	0	2	2	1	1	3	5	4	3	3	5	4	4	2	4	4	4	5	4	4	5	4	5	5	5	5	5	5	5	5	4	5	5
44	62	2	3			2	4		6	1		2		Thymic Cancer	14	4	0	2	3	4	4	4	4	5	4	2	5	3	4	1	5	5	5	2	4	5	5	4	5	4	5	5	5	5	5	5	5	5	3
46	40	1	4			2	2		4	1		3		Mesothelioma (peritoneal)	13		0	2	3	4	5	5	5	5	4	2	5	4	5	1	5	4	4	3	4	5	5	4	5	5	5	5	5	5	5	5	5	5	5
47	65	2	4			2	2		6	6		3		Ovarian Cancer	16	5	0	2	2	1	1	2	3	4	3	3	2	3	3	4	2	4	4	2	3	4	4	2	2	2	2	2	4	2	2	2	4	3	4
48	47	1	4			2	5		2	1		1		Lung cancer	31	1	0	2	3	4	4	5	5	4	5	1	5	3	5	4	2	4	4	5	4	5	5	4	5	5	5	5	4	4	5	5	5	4	4
49	65	1	2			2	2		5	1		1		Cancer	13	3	0	0	3	4	4	5	4	4	2	4	4	5	4	2	4	4	5	4	4	4	5	5	4	4	4	4	5	4	4	4	4	5	5
50	57	1	4			2	3		5	5		1		Dropped hand	9	3	0	2	2	4	4	4	5	4	4	2	3	4	4	2	4	5	4	4	4	4	5	5	3	3	3	3	4	3	3	3	4	5	4
51	64	2	4			2	2		6	9	Unitarian Universalist	4	retired	Metastatic pancreatic cancer	26	5	0	2	2	3	3	2	4	2	2	4	2	4	3	2	4	1	3	4	4	3	4	3	2	2	2	2	4	4	4	2	4	4	4
52	42	1	3			2	1		4	8		4	Disability	MDS		4	0	4	1	2	2	4	1	5	1	5	1	1	1	1	5	4	4	4	4	4	4	4	4	4	4	4	4	4	4	4	4	4	4
53	62	2	4			2	2		2	1		4	Disabled	Leukemia	10	5	0	3	2	1	1	4	1	1	4	2	4	4	3	2	4	2	2	4	4	1	1	1	4	4	3	3	4	3	2	3	3	1	4
54	57	2	4			2	2		6	1		4	N/A	Melorheostosis	444	5	0	3	2	3	4	4	4	3	5	1	5	4	4	2	4	4	3	4	3	4	5	4	5	4	5	5	5	5	5	5	4	4	3
55	58	2	4			2	2		5	1		4	retired	Non small cell Lung Cancer	21	5	0	1	3	4	5	5	5	4	5	1	5	4	5	2	4	3	4	4	5	5	5	4	5	5	5	5	4	4	4	5	4	5	5
56	35	1	4			2	2		5	1		1		Mesothelioma	84	5	0	4	1	2	3	4	5	4	5	1	4	3	4	3	3	3	3	4	4	5	5	4	4	3	4	4	4	3	4	4	4	5	4
57	36	2	7		hispanic	1	2		4	1		1		Gastric carcinoma	13	4	0	1	3	3	4	5	5	4	4	2	5	5	3	1	5	5	5	3	5	5	5	5	5	3	5	5	5	3	3	5	5	5	3
58	32	1	4			2	5		6	1		3		Aids	15	5	1	3	1	1	1	1	2	4	4	2	4	4	3	5	1	2	3	2	4	5	5	5	3	4	3	4	3	3	3	4	4	3	3
59	26	1	4			2	3		2	8		3		Aplastic Anemia post transplant		3	1	2	1			3	4	2	2	4	2	4	4	4	2	3	2	5	3	2	3	2	1	1	1	1	2	1	1	1	4	4	4
61	48	1	4			2	2		6	1		1		Thymoma	15	5	1	1	2	2	4	4	5	2	2	4	5	4	3	2	4	4	3	3	4	4	5	3	5	5	5	5	4	5	4	5	4	4	4
62	71	1	4			2	4		4	8		4	Retired	Prostate Cancer		5	0	2	2	2	4	4	4	3	2	4	2	2	1	3	3	4	4	3	3	4	4	4	2	2	2	2	4	2	2	2	3	4	4
63	52	2	2			2	2		6	7		1		Lung cancer	22	4	0	1	2	2	4	4	3	4	2	4	2	2	3	2	4	3	3	3	2	4	4	4	2	2	1	1	4	1	1	1	4	3	4
64	66	2	4			2	2		5	1		4	retired	SCLC	13	5	0	2	3	2	4	4	4	5	4	2	4	5	5	2	4	4	2	3	3	4	5	4	4	4	3	4	5	2	1	4	4	4	4
65	61	1	4			2	2		5	1		1		Mesothelioma	13	4	0	1	3	3	5	4	5	4	5	1	5	5	3	2	4	4	5	3		4		4	4	4	4	5	5	5	5	5	4	5	5
66	52	1	4			2	2		6	1		1		Lung cancer	29	3	0	2	3	5	5	5	5	2	4	2	5	5	4	1	5	3	5	4	4	4	5	4	5	5	5	5	5	5	5	5	5	5	5
67	19	1	6	Black/Asian		2	1		4	8		3		Sickle Cell Anemia	228	4	1	2	3	3	4	1	1	5	5	1	2	4	4	4	2	2	4	2	4	4	4	4	2	2	2	2	4	2	2	2	4	5	4
68	64	2	4			2	2		6	5		4	Retired	Renal epithelioid angiomyolipoma (eAML)/perivascular epithelioid cell tumor (PEComa)	84	4	1	2	1	3	2	2	4	4	4	2	4	2	4	2	4	2	2	2	4	4	4	4	2	2	3	4	4	4	4	2	4	4	2
69	42	1	4			2	2		5	1		1		NF1	480	3	0	2	3	2	2	2	4	4	4	2	3	3	3	2	4	2	2	3	4	4	4	4	3	3	3	3	4	2	3	3	4	4	4
70	61	1	4			2	2		5	1		4	Retired	Prostate Cancer	60	5	0	2	3	2	3	5	4	5	5	1	5	5	3	2	4	3	2	4	5	5	5	4	5	5	5	5	5	5	4	5	5	4	5
71	63	2	4			2	2		5	8		3		Thymoma	36	4	0	2	3	2	4	4	4	2	4	2	1	3	2	1	5	2	2	2	3	3	3	3	1	1	1	1	5	1	1	1	2	3	3
72	60	1	4			2	2		5	1		1		Cancer	120	4	0	2	1	2	4	4	5	3	4	2	5	3	2	2	4	4	5	3	4	4	5	5	5	2	5	5	4	4	4	5	3	3	4
73	68	1	4			2	3		5	6		3		Mesothelioma	30	5	1	1	2	3	4	4	2	3	4	2	2	4	4	3	3	4	4	2	4	4	3	4	2	2	3	3	4	2	1	3	2	4	2
74	55	1	4			2	2		5	1		2		Small cell undifferentiated carcinoma	36	5	0	2	2	3	2	3	4	3	4	2	5	5	3	3	3	3	4	3	5	5	3	4	4	5	5	5	5	3	3	5	5	3	3
75	73	2	2			2	2		4	4		4	Retired	Cancer	120	5	0	1	3	4	5	4	5	3	3	3	3	4	3	2	4	4	4	4	5	5	5	4	2	1	3	2	5	3	1	1	4	3	3
76	65	1	4			2	2		6	1		1		Metastatic Adenocarcinoma	39	3	0	1	1	4	4	5	5	3	4	2	5	5	4	4	2	4	5	3	3	4	5	4	4	4	5	5	5	4	2	5	5	4	4
77																						5	5	5	3	3	3	4	3	2	4	2	3	4	4	4	4	4	3	4	4	4	5	3	4	4	4	4	3
78	26	2	3			2	6	Extended relationship	4	6		3		Sickle Cell Anemia	312	4	1	2	1	1	1	3	4	2	4	2	1	3	2	5	1	2	2	2	4	3	5	2	1	1	1	3	5	1	1	1	5	4	4
79	62	1	4			2	2		6	8		3		Myeloma	120	5	0	1	3	2	3	5	5	5	4	2	5	5	3	1	5	2	4	3	5	5	5	2	5	2	5	5	5	2	2	5	5	4	3
80	30	1	4			2	3		4	8		3		Depression	180	4	1	2	1	1	1	2	3	4	1	5	4	4	5	1	5	2	2	3	2	3	4	3	4	4	3	3	4	3	3	3	4	4	3
81	44	1	2			2	2		6	1		1		Cancer	32	5	0	1	2	2	3	3	5	4	4	2	3	5	2	2	4	3	5	2	4	5	5	3	2	4	3	3	5	4	4	4	5	5	3
82																						3	4	4	4	2	4	4	4	2	4	4	4	2	3	2	5	5	4	4	4	4	4	2	2	4	2	4	2
83	57	1	4			2	2		4	9	no answer	4	retired/disabled	GVH	60	4	0	1	3	1	1	1	4	3	5	1	5	4	1	1	5	3	4	5	5	5	5	3	5	5	4	4	5	2	2	5	4	5	4
84	63	2	4			2	2		2	8		3		Cancer	24	4	0	0	3	2	5	5	5	5	4	2	3	3	3	1	5	4	4	4	5	5	5	1	3	3	3	3	5	3	3	3	3	4	3
85	75	2	4			2	2		5			4	Retired	Primary peritoneal cancer	52	4	0	2	3	2	4	4	4	4	2	4	4	5	5	3	3	3	4	4	5	5	5	3	4	4	4	5	5	5	5	5	5	5	5
86	62	1	4			2	2		3	1		3		Mesothelioma	21	5	0	2	3	2	2	2	4	4	4	2	4	5	5	1	5	4	4	5	5	5	5	4	5	5	4	4	4	4	5	4	5	5	5
87	64	1	4			2	2		6	1		3		Lung cancer	48	5	0	1	2	4	4	4	4	3	3	3	2	1	1	2	4	4	4	3	3	3	4	2	2	2	2	2	4	3	3	3	3	3	3
88	59	1	4			2	2		4	1		3		Cancer		5	0	2	3	1	3	1	5	5	5	1	5	3	3	1	5	4	4	5	5	5	5	5	5	5	5	5	5	5	5	5	5	5	5
89	56	1	4			2	2		5	1		3		Cancer	6	4	0	0	2	2	4	5	5	5	4	2	5	4	5	1	5	5	5	5	5	5	5	5	5	5	5	5	4	4	4	5	4	5	4
90	20	1	4			2	1		3	1		1		Arthritis	120	4	0	1	2	1	1	3	3	4	4	2	3	3	1	3	3	4	4	4	4	4	5	4	3	3	3	3	3	3	2	3	5	4	5
91																						2	4	5	4	2	5	4	4	1	5	4	4	4	5	5	5	5	5	5	5	4	4	4	4	5	3	5	4
92	22	1	4			2	1		2	1		4	Disabled	X-Linked SCIDS	240	4	0	1	1	2	2	3	4	4	4	2	5	4	4	4	2	4	4	3	4	4	4	4	5	5	5	5	4	4	4	5	4	5	4
93	64	2	4			2	2		6	7		4	Retired	Metastatic CN	7	5	0		2	3	3	3	3	4	4	2	1	5	3	2	4	3	4	4	4	4	4	3	1	1	1	1	5	1	1	1	4	4	3
94	44	1	4			2	2		2	1		4	Disabled	Carney Complex	84	5	1	2	3	2	3	5	5	5	2	4	5	5	5	1	5	5	5	5	5	5	5	4	5	5	5	5	5	4	5	5	5	5	4
96	45	1	4			2	1		4	1		3		Leukemia	60	5	1	3	3	1	1	3	4	5	4	2	5	5	3	4	2	3	5	5	5	5	5	5	5	5	4	3	5	2	2	5	3	5	5
98		2	2			2	1		6	8		4	retired	Lung cancer	10	4	0	1	2	3	5	2	5	4	2	4	3	4	3	2	4	5	5	5	5	5	5	4	3	3	4	3	5	3	3	3	3	5	5
99	43	2	4			2	3		6	1		4	disabled	Chronic pain due to arachnoid cyst compressing spinal cord	120	4	1	2	3	3	2	1	1	4	4	2	5	4	5	4	2	3	2	2	5	2	5	2	5	4	4	4	5	5	5	4	4	5	5
100	31	1	4			2	2		6	1		1		GBM	45	2	1	1	2	3	3	4	4	4	4	2	4	4	4	4	2	2	3	4	4	4	4	3	4	5	3	4	4	4	4	4	5	5	4
101	32	1	4			2	2		5	8		3		Relapse of testicular cancer	9	3	0	2	3	3	2	3	5	5	4	2	3	5	3	3	3	4	2		3	4	5	4	3	3	3	3	4	3	2	3	5	3	5
103	31	2	4			2	1		6	1		1		Pain, formerly cancer	36	3	0	1	3	3	4	4	4	4	2	4	5	4	4	2	4	5	5	4	4	3	4	3	4	4	5	5	5	5	5	5	4	4	4
104	79	1	4			2	2		4	1		4	retired	Mesothelioma	1	4	0	0	2	2	3	4	3	3	2	4	4	3	3	3	3	2	4	3	3	3	3	3	4	3	3	3	3	3	3	3	3	3	4
105	47	1	7		indian	2	2		6	3		1		Malignancy	96	4	0	2	3	4	5	5	5	1	2	4	3	3	5	1	5	5	5	3	4	3	4	3	3	2	2	3	5	2	1	3	3	4	4
106	76	2	4			2	4		6	1		4	Retired	Peritoneal mesothelioma	46	5	0	2	2	2	3	2	4	4	4	2	5	4	4	3	3	2	2	3	4	3	3	2	4	5	4	5	4	5	4	4	3	4	3
107	48	2	4			2	2		6	1		3		Thymic carcinoma stage 4A	89	4	0	2	3	3	3	4	4	1	3	3	5	5	5	1	5	4	5	5	5	5	5	5	5	5	5	5	5	5	5	5	5	5	5
109	35	2	3			2	2		3	1		1		Sickle cell disease	396	5	0	2	3	3	3	4	4	3	4	2	5	4	2	1	5	4	4	5	5	5	5	3	5	5	5	5	4	4	4	5	3	4	4
110	68	2	4			2	2		6	5		1		Ovarian metastatic disease	74	4	0	3	3	2	2	4	4	5	5	1	4	4	4	2	4	2	2	4	3	3	4	3	4	4	3	4	5	4	3	4	4	5	5
114	69	1	4			2	2		6	1		1		Lung cancer	29	4	0	1	2	2	4	4	3	2	3	3	5	3	4	2	4	3	4	3	4	4	4	4	4	4	4	4	4	3	3	4	4	4	4
115	61	2	4			2	2		5	1		1		Mesothelioma	28	3	0	2	2	3	4	5	4	2	4	2	5	4	4	2	4	4	3	4	4	4	4	3	4	4	4	5	4	5	5	5	4	4	4
116	73	1	4			2	2		6	1		4	retired	Mesothelioma	18	3	0	1	3	1	2	1	4	4	4	2	3	4	4	2	4	4	4	3	4	5	4	4	4	4	4	3	4	2	2	4	4	4	4
117	34	2	4			1	2		6	7		3		GATA2, vulvar carcinoma	16	5	1	2	3	3	4	4	5	4	4	2	1	5	5	1	5	4	4	3	5	5	5	5	1	1	1	1	5	1	1	1	5	4	4
118	47	2	6	no answer		2	2		4	1		3		Multiple myeloma	96	4	0	1	3	2	4	4	4	4	4	2	5	4	4	1	5	4	4	3	4	4	5	4	5	5	5	5	5	5	4	5	4	5	3
119	43	1	4			2	2		4	1		3		Thyoma Cancer	96	5	0	2	3	2	2	3	4	3	4	2	5	4	3	2	4	3	4	3	4	4	4	2	5	4	4	4	4	3	5	5	4	4	4
120	56	2	4			2	2		6	1		2		Lymphangioleiomyomatosis (LAM)	136	4	1	2	3	2	4	2	4	4	5	1	5	4	4	2	4	2	3	4	4	4	4	4	4	5	5	4	4	4	4	5	4	5	4
121	31	1	3			2	2		4	1		2		Sickle cell		4	0	1		1	2	4	5	4	4	2	5	5	4	2	4	4	2	3	5	4	5	4	4	4	5	5	5	4	3	4	5	5	4
122	35	2	3			2	2		5	1		2		LAM	96	3	0	1	3	3	4	5	5	5	4	2	5	5	4	1	5	3	4	3	5	5	5	4	5	4	5	5	5	5	5	5	4	4	4
123	54	2	3			2	2		4	1		1		MDS/AML		4	0	2	3	2	2	1	5	4	5	1	5	4	3	3	3	4	4	4	4	4	4	4	4	4	4	4	3	3	3	4	4	4	4
124	29	2	3			2	1		4	7		3		No answer		4	1		3	4	5	4	4	2	2	4	3	5	4	4	2	4	4	4	5	5	5	5	2	2	2	2	4	2	2	2	4	5	3
125	44	2	2			2	1		6	1		3		LAM	60	2	0	1	1	2	2	3	4	4	5	1	3	4	5	4	2	3	2	4	5	4	4	4	3	3	3	3	5	3	3	3	4	4	3
126	23	1	3			2	5		4	1		3		Renal medullary carcinoma, stage IV	18	4	0	0	3	2	5	5	5	5	4	2	5	5	5	1	5	5	5	5	5	5	5	3	5	5	5	5	5	4	5	5	5	5	5
128	41	1	3			2	1		4	1		1		Sickle cell	468	5	0	0	1	3	4	2	2	3	5	1	5	4	4	2	4	4	5	1	3	4	4	3	5	4	4	5	3	5	4	5	5	3	3
129	70	1	4			2	3		6	1		1		Prostate Cancer-small cell	8	5	0		3	4	5	5	5	3	3	3	5	4	4	1	5	5	4	3	3	4	3	3	5	4	5	4	4	3	4	5	5	4	4
130	42	1	3			2	2		6	8		1		Cancer	31	5	0	1	2	1	2	4	5	3	4	2	3	4	4	2	4	4	3	3	4	3	4	3	3	3	2	2	4	2	3	2	3	5	4
131	42	1	4			2	2		5	1		3		VHL	288	5	1	3	3	2	2	3	3	4	4	2	4	4	3	2	4	3	3	3	4	3	4	2	4	4	4	4	3	3	4	4	5	4	3
132	76	1	4			1	2		2	1		4	Retired	Cancer mesothelioma	11	4	0	2	2	2	2	5	4	5	5	1	5	4	3	3	3	5	5	3	4	5	5	4	4	4	5	5	5	5	1	5	5	5	3
133	50	2	3			2	2		2	1		1		Cancer	28	4	0	1	3	2	2	4	5	5	5	1	5	5	5	2	4	5	4	5	4	5	5	5	5	5	5	5	5	5	5	5	5	5	5
134	73	2	4			2	1		6	1		4	Retired	Spinal stenosis	276	3	0	0	2	2	4	4	5	4	4	2	3	4	2	1	5	4	4	3	4	4	4	3	3	3	4	4	5	3	2	3	3	4	5
135	65	1	4			2	2		5	8		4	Retired	Cancer	26	5	0	2	3	1	4	4	4	4	4	2	3	4	3	2	4	2	4	3	4	4	4	4	3	3	2	2	5	2	2	2	4	4	4
137	24	2	3			2	2		4	1		3		No answer		5	0	2	2	3	2	5	5	4	3	3	5	5	4	3	3	4	4	5	5	4	5	4	4	4	4	4	4	4	4	4	3	2	4
138	47	2	4			2	2		5	1		3		Cancer	72	5	1	2	2	3	4	5	4	4	4	2	5	4	5	4	2	4	4	3	4	4	5	4	4	4	4	4	4	3	3	5	3	4	3
139	54	1	3			2	3		5	2		4	Disability	Sickle Cell Disease	600	3	0	1	3	4	4	5	5	2	1	5	4	4	3	1	5	3	4	5	4	5	5	4	4	4	4	4	5	3	3	4	4	4	4
140	60	1	4			2	3		4	7		1		Lyme	10	5	0	2	3	2	5	4	4	4	4	2	2	3	3	2	4	3	4	3	4	4	4	4	2	2	2	2	4	2	2	2	4	4	4
142	53	1	4			2	2		5	1		2		Cancer	45	4	0	2	2	2	3	3	3	3	5	1	4	4	4	3	3	2	2	3	2	4	5	3	4	3	3	2	4	2	3	3	4	4	4
143	55	1	4			2	3		2	9	no answer	1		Thyroid problems		4	0	2				2	2	3	4	2	3	3	3	4	2	2	3	3	3	3	4	3	3	3	3	3	3	3	3	3	3	4	3
145	67	2	4			2	4		5	1		3		Stage 4 lung cancer	22	4	0		3	4	4	3	4	4	4	2	3	3	3	2	4	3	4	2	4	4	5	4	4	4	3	3	4	1	1	4	4	4	4
147	24	1	4			2	1		4	1		1		Autoimmune	192	4	1	4	1	1	1	2	2	4	4	2	5	3	3	5	1	2	2	3	5	2	3	4	5	4	5	5	3	4	4	4	5	5	2
148	63	1	4			2	2		3	1		4	retired	Cancer	108	3	0	1	3	2	2	5	4	3	5	1	5	3	2	2	4	3	4	3	4	4	4	4	1	5	5	5	4	4	5	4	4	4	4
149	55	1	4			2	2		2	1		4	Disability	Mesothelioma	40	5	0	2	3	2	3	4	4	4	3	3	4	3	2	2	4	4	5	3	3	4	5	4	3	3	3	3	4	3	3	3	3	3	4
150	46	2	3			2	2		6	1		1		Recurrent Thyoma	104	4	1	2	3	3	3	2	2	2	4	2	5	2	3	4	2	4	2	1	4	4	5	4	5	5	4	4	4	4	4	4	2	4	2
154	33	1	4			2	1		4	1		1		CED	312	4	1	4	3	4	4	4	4	4	2	4	5	4	4	3	3	4	4	5	5	5	5	1	5	5	5	5	5	5	5	5	5	5	5
155	55	1	4			2	2		4	1		4	disability	Renal cell carcinoma	82	5	1	3	3	2	3	1	3	4	4	2	5	4	4	5	1	2	4	4	4	4	5	2	5	5	5	5	5	5	5	5	5	5	5
156	35	2	2			2	2		6	8		1		Von Hippel-Lindau syndrome	252	4	0	2	2	2	3	3	3	4	4	2	4	3	4	4	2	3	2	2	4	4	5	3	4	3	3	2	4	1	1	3	3	4	2
157	47	2	4			2	2		5	1		2		GBM	21	5	0	2	3	4	4	4	4	5	4	2	5	3	5	3	3	2	2	4	5	5	5	2	5	5	5	5	5	5	5	5	5	5	5
158	63	2	4			2	2		6	6		4	Retired	Sarcoma	96	5	0	2	2	2	3	5	4	4	4	2	4	5	5	2	4	4	4	4	5	4	4	4	4	4	2	3	5	1	1	2	4	4	3
159	61	1	4			2	2		5	1		1		Cancer	3	5	1	0	3	2	5	5	5	5	4	2	4	5	3	1	5	5	5	4	3	4	5	4	3	4	4	4	5	3	3	4	3	4	4
160	58	2	4			2	2		5	1		1		Mesothelioma	48	5	0	2	3	4	4	4	4	2	2	4	4	4	4	2	4	4	3	4	4	4	4	3	4	3	4	4	4	4	4	4	4	4	5
161	69	1	4			2	2		4	6		4	retired	Mesothelioma	36	5	0	1	3	3	5	5	4	4	5	1	3	4	3	2	4	3	2	2	2	5	4	3	4	3	3	3	5	3	3	4	3	4	4
162	22	1	4			1	1		2	8		3		Aplastic anemia	32	4	0	1	3	4	5	5	4	3			5	4	3	1	5	5	5	4	4	4	4	4	1	1	1	1	4	1	1	1	5	4	4
163	59	2	4			2	1		6	6		2		cGVHD	12	2	0	2	1	3	3	2	2	4	4	2	4	4	5	4	2	3	4	3	5	3	5	3	4	2	1	1	5	1	1	1	5	5	2
165																						2	4	3	3	3	5	5	2	2	4	4	5	4	3	5	5	3	5	5	5	5	5	3	3	5	4	4	3
166	51	2	6	Metis and Italian		2	2		5	1		1		LAM	36	4	0	2	3	2	4	4	5	4	4	2	4	5	4	2	4	3	3	3	4	4	4	4	4	3	3	4	4	4	4	4	5	5	4
167	48	1	4			2	1		5	1		4	Disability	Mesothelioma	252	5	0	3	3	3	4	4	5	5	4	2	5	5	5	3	3	4	3	4	4	5	5	5	5	5	5	5	5	4	4	5	4	5	3
168	59	1	4			2	2		5	7		3		Stage 4 Mets urothelial/bladder cancer	60	4	0	3	1	2	3	2	2	3	4	2	2	4	4	4	2	2	3	2	4	4	4	3	1	2	3	2	4	1	2	3	3	3	3
169		2	4			2	2		4	2		1		Melorheostosis		3	0	0	3	3	4	4	5	5	1	5	3	4	4	1	5	4	4	3	4	4	5	3	3	3	3	3	4	3	3	3	4	5	3
170	66	2	4			2	2		5	9	Spiritual	1		lung cancer with brain mets	96	5	0	1	3	4		4	5	4	2	4	5	4	4	1	5	3	4	4	5	5	5	3	5	5	3	4	4	3	3	4	5	4	4
171	55	2	4			2	2		4	8		3		FD	120	2	0	1	3	3	3	2	2	1	4	2	2	4	3	4	2	4	4	3	4	3	5	2	3	3	3	3	4	2	3	3	4	4	2
172	30	1	4			2	2		5	1		1		Cancer - thymic carcinoma	23	5	0	1	3	4	4	5	5	4	4	2	5	4	4	3	3	4	4	4	4	5	5	4	4	5	5	5	5	3	4	5	5	4	4
173	52	2	4			1	2		4	1		3		Stage 4 cancer	67	5	0	2	2	2	4	5	5	5	5	1	5	5	5	1	5	4	4	5	5	5	5	5	5	5	5	5	4	3	3	5	5	5	5
174	62	2	4			2	2		3	1		3		SCLC (small cell lung cancer)	22	5	0	1	3	3	4	3	5	4	3	3	5	3	4	2	4	4	4	3		4	5	4	5	5	5	5	4	3	3	4	4	4	4
175		1	1			2	1		2	6		3		Cancer	16	4	0	3	2	2	2	4	4	3	3	3	2	4	4	2	4	4	4	3	4	3	4	2	2	2	2	2	4	2	2	2	3	4	3
178	27	1	4			2	1		5	5		1		Peritoneal/pleural mesolthelioma	60	5	0	2	2	2	2	4	4	4	3	3	3	4	3	3	3	3	4	4	4	4	4	4	2	2	2	3	4	3	3	3	5	4	4
179	72	2	4			2	4		4	1		4	Animal watch	Cancer of lung	18	5	1	1	3	2	4	3	4	5	3	3	5	4	5	1	5	4	3	3	4		5	4	5	5	5	5	4	5	5	5	5	5	4
180	42	2	2			2	2		6	1		4	On medical leave	Metastatic thyoma	96	5	0	0	1			4	4	1	3	3	5	4	5	1	5	5	5	5	5	5	5	5	5	5	5	5	5	5	5	5	5	5	5
181	60	1	4			2	2		6	7		3		Mesothelioma	92	5	0	0	2	2	3	4	3	2	2	4	1	2	1	3	3	4	4	2	3	4	4	5	1	1	1	1	4	1	1	1	3	4	3
182	47	1	4			2	2		5	1		1		Thymic Carcinoma	60	4	0	1	3	5	5	5	5	3	4	2	5	5	1	2	4	4	4	3	5	5	5	5	5	5	5	5	5	5	2	5	5	2	2
184	52	1	4			2	3		5	1		1		Thymic Cancer	96	5	0	3	2	2	4	3	4	4	4	2	4	3	2	3	3	4	4	2	4	4	4	4	4	4	4	4	4	3	4	4	3	4	4
185	50	1	4			2	2		5	1		4	Retired	Cancer	12	5	0	2	3	2	2	2	4	4	4	2	4	4	2	2	4	4	4	4	4	4	5	2	4	4	4	5	5	4	5	5	4	5	5
186	19	2	4			2	1		2	9	belief in higher power	2		Psoriasis	228	5	0	2	3	2	3	2	2	2	4	2	3	4	3	2	4	3	3	3	4	4	4	2	3	3	3	3	4	2	2	3	4	5	4
187	61	2	4			2	2		6	1		3		Cancer	20	5	0	1	1	3	3	4	5	4	2	4	5	4	4	1	5	4	4	4	4	4	5	4	5	5	5	5	5	5	5	5	4	5	4
190	53	2	4			2	2		6	1		1		Ovarian Cancer recurrence	19	5	0	2	2	2	5	5	5	4	2	4	5	5	4	2	4	2	4	4	4	4	5	2	5	4	5	5	4	3	3	4	4	4	4
193	55	2	4			1	3		5	4		4	Self-employed	Lung cancer	36	2	0	2	3	4	4	4	5	5	4	2	5	5	5	1	5	4	4	5	5	5	5	3	5	5	5	5	5	5	5	5	5	5	5
194	18	1	6	African american		2	1		4	1		3		MEN 2B/MTC	72	4	1	2				4	4	5	2	4	4	3	3	2	4	3	3	4	4	4	5		3	3	3	3	3	3	3	3	5	4	3
195	47	2	4			2	2		6	1		1		Severe aplastic anemia	48	4	0	2	3	3	3	4	4	4	4	2	4	4	4	2	4	2	3	4	4	5	5	5	5	5	5	5	5	4	4	5	5	4	4
197	50	2	4			2	2		6	1		4	retired	Thymic Cancer	81	4	0	2	3	4	4	5	4	5	3	3	5	5	5	2	4	2	3	2	5	5	5	4	5	4	5	5	5	5	5	5	5	5	5
198	60	1	4			1	1		5	1		1		Mesothelioma	120	5	0	1	3	3	4	5	5	5	5	1	5	5	4	2	4	5	5	4	5	5	5	5	5	5	5	5	5	3	4	5	4	4	4
200	50	2	4			2	3		2	1		3		Renal tumors	221	4	0	1	3	4	4	5	4	4	4	2	5	4	3	2	4	4	4	5	4	5	5	5	5	5	5	5	4	2	3	4	4	5	4
202	58	2	4			2	2		4	1		3		Thymoma and myasthenia gravis	276	3	0	2	1	2	2	2	2	1	5	1	3	4	3	5	1	3	2	2	4	4	4	2	3	3	3	3	4	3	2	3	3	4	4
203	50	1	4				1		2			1		VHL	432	4	0	1	3	2	5	5	5	3	4	2	5	4	5	1	5	5	5	4	5	5	5	4	4	3	3	4	5	3	4	4	3	4	3
206	71	1	4			2	2		5	1		4	retired	Thymic cancer	73	5	0	0	2	2	3	5	5	4	4	2	5	5	3	1	5	5	5	5	5	5	5	3	5	5	5	5	5	5	5	5	5	5	4
207	52	2	4			2	2		4	1		4	Disability	LAM Disease	96	3	1	2	2	3	4	5	5	5	5	1	5	5	5	4	2	4	4	3	5	5	5	4	5	4	4	4	5	4	4	4	3	5	5
208	56	2	3			2	1		5	1		3		Remission of lung cancer	36		0	0	1	1	1	4	4	4	4	2	5	4	4	2	4	4	4	3	3	4	4	4	5	5	5	5	4	4	4	4	4	4	4
209	72	1	4			2	3		6	1		3		Mesothelioma	65	5	0	2	3	4	4	4	5	5	2	4	5	5	4	1	5	4	4	4	5	4	5		3	4	4	5	5	4	4	5	4	5	4
210	51	2	4			2	2		6	1		1		Mesothelioma	18	4	0	2	3	4	5	4	4	3	2	4	5	4	4	1	5	3	3	4	4	4	4	3	5	5	5	5	5	5	5	5	4	4	5
214	39	2	4			2	2		2	1		2		No answer			0		2	3	4	4	4	3	4	2	4	4	4	3	3	3	4	3	4	4	4	4	4	4	4	4	4	4	4	4	4	4	3
215	44	2	4			2	6	engaged - in USA by myself (he's in new Zealand)	6	9	mindfulness	3		Myxopapillary ependymoma (spine)	324	5	0	1	2	2	4	3	5	4	5	1	4	4	5	4	2	4	3	4	5	4	5	3	4	3	3	4	5	1	3	3	4	5	2
216	27	1	4			2	3		3	6		1		Jobes Syndrome		4	0	3	1	3	3	3	3	4	4	2	1	3	1	3	3	3	4	2	3	3	4	3	2	2	1	1	4	1	1	1	4	5	4
218	50	1	4			2	2		6	1		1		Stage IV Cancer	29	5	0	2	3	2	4	5	5	5	4	2	3	4	3	1	5	4	5	5	4	3	5	3	2	2	2	4	5	4	2	2	5	5	5
219	72	2	3			2	4		2	9	Baptist	4	Retired	Lung cancer	60	5	0	2	2	3	4	5	5	4	5	1	5	4	4	1	5	3	2	5	5	5	5	5	2	4	5	5	5	4	3	1	5	3	5
221	70	2	4				2		6	1		4	retired	Cancer	12	4	0	1	3	2	4	4	4	4	4	2	5	3	4	2	4	4	4	3	3	5	4	4	5	5	4	4	5	4	5	5	5	4	4
222	46	2	4			2	2		5	8		2		Cancer	144	5	1	2	2	3	4	4	4	5	4	2	4	3	4	3	3	4	4	3	5	4	5	3	4	4	2	3	4	3	3	4	4	5	4
223	89	2	4			2	4		5	1		4	Retired	Cancer	36		0	2	3	4	5	5	5	4	4	2	5	4	4	3	3	4	4	5	5	5	5	2	4	4	4	5	3	5	5	5	5	3	4
224	65	1	4			2	2		6	1		4	retired	High blood pressure, pre diabetic	11	3	0	1	3	4	5	5	5	5	4	2	4	4	1	1	5	4	2	4	5	5	5	3	5	4	4	4	5	3	3	5	2	5	5
225	49	2	4			2	1		5	1		2		Peritoneal and pleural mesothelioma	8	5	0	3	2	1	1	3	3	4	5	1	4	3	4	3	3	2	2	3	3	4	5	3	3	3	3	4	3	3	3	3	4	3	4
226	58	2	2			2	2		1	1		1		Lung cancer	7	4	0	2	2	1	4	4	4	4	2	4	4	4	4	1	5	4	4	4	4	4	4	2	4	5	5	5	4	5	5	5	4	4	4
227	55	1	4			2	2		5	7		3		Cancer	20	5	0	2	3	2	3		5	4	3	3	1	3	3	3	3	4	4	1	2	3	4	1	1	1	1	1	4	1	1	1	4	4	5
228	31	2	4			2	1		5	7		4	disabled	PID	300	5	1	3	2	1	2	2	4	5	4	2	3	5	4	3	3	3	4	4	2	4	4	4	2	2	2	2	4	2	2	2	3	2	3
229	60	1	4			2	2		5	1		2		Cancer	60	5	0	1	3	1	3	4	4	4	3	3	4	3	2	3	3	3	4	3	3	3	3	3	3	3	3	3	3	2	3	4	5	4	4
230	68	1	2			2	2		5	3		1		Cancer	36	5	0	0	3	3	3	3	5		5	1	3	5	5	1	5	5	1	3	1	5	5	1	3	3	3	3	5	3	3	3	5	5	5
232	79	1	4			2	2		6	8		4	retired	Cancer	24	4	0	3	3	3	3	2	4	5	2	4	3	5	5	1	5	2	4	2	4	4	4	4	3	3	3	3	5	3	3	3	5	5	5
233	59	1	4			2	2		5	7		3		Metastatic urothelial cancer	48	5	0	1	1	2	3	4	1	4	5	1	1	4	4	5	1	4	2	1	3	4	3	4	1	1	1	1	4	1	1	2	3	3	4
234	56	1	4			2	2		6	5		4	leave of absence	Cancer	13	5	1	2	2	1	2	4	5	4	3	3	5	4	5	2	4	2	4	4	5	4	4	3	4	4	4	4	5	5	5	5	5	4	5
235	33	2	3			2	1		5	1		3		Sickle cell anemia/stem cell transplant	396	5	0	2	3	3	2	2	3	4	4	2	3	5	5	2	4	4	5	4	4	5	5	5	2	3	3	3	4	3	3	3	4	4	4
236	38	2				1	1		7	1		3		Lymphangiomyomatosis (LAM)	24	3	0	2	2	2	2	3	4	3	4	2	5	3	4	1	5	2	4	2	4	3	3	3	5	4	4	4	4	3	2	4	4	5	1
237	56	2	2			2	3		5	1		4	Self-employed	Recurrent thymic carcinoma	48	5	0	1	3	4	5	5	5	4	2	4	4	5	5	1	5	5	4	4	5	5	5	5	3	3	3	1	5	1	1	1	5	5	4
238	20	1	3			2	1		4	1		3		Sickle cell	240	5	0	2	1	2	2	4	4	2			4	4	4	1	5	2	2	2	3	5	5	2	5		2	4	2	2	4	4	4	2	3
239	36	1	2			2	1		5	2		3		Tumeral Calcinosis	300	5	0	2	2	2	2	5	2	5	4	2	5	5	5	5	1	5	5	5	5	5	5	5	5	5	5	5	5	5	5	5	5	5	5
241		2	3			2	1		5	9	no answer	1		Cancer		2	0	0	3	3	5	3	5	5	3	3	4	4	5	1	5	1	5	2	5	5	5	1	5	4	5	5	4	5	5	5	5	5	4
242	61	2	4			2	2		2	1		4	Disability	Lung cancer	7	4	0	1	3	2	5	3	4	5	4	2	4	4	2	3	3	4	4	3	4	4	4	2	4	3	4	4	4	3	3	4	3	4	4
243	50	2	4			2	3		4	1		3		Pulmonary Langerharns Cell Histiocytosis	120	2	1	2	1	2	4	2	5	5	4	2	4	4	3	2	4	4	3	3	4	4	5	2	3	4	3	3	5	3	3	4	5	5	3
244	63	1	4			2	2		6	6		2		Pyoderma gangrenosum and combined variable insufficiency	24	5	1	2	1	1	2	2	4	5	5	1	4	4	3	4	2	2	2	3	4	4	4	4	3	3	2	2	3	2	2	2	4	5	4
[truncated: 30 more columns]

## Sheet: DATA DICTIONARY
VARIABLE	Definition/Question	Codes	Comments
PT_CODE	Unique patient ID	<numerical>
AGE	How old are you?	<numerical, in years>
GENDER	What is your gender?	1=Male 2=Female 3=Other
RACE	What is your race?	1=American Indian/Alaska Native 2=Asian 3=Black or African American 4=Caucasian 5=Native Hawaiian/Pacific Islander 6=Mixed/Two or more 7=Other
RACE_OTHER_DES	Other (describe)	If 7 above, then <open text>
ETHNICITY	Are you Hispanic or Latino?	1=Yes (Hispanic/Latino) 2=No (Non-Hispanic/Latino)
MARITAL_STATUS	What is your marital status?	1=Single 2=Married 3=Divorced/Separated 4=Widowed 5=Living with partner 6=Other (describe)
MARITAL_OTHER_DES	Other (describe)	If 6 above, then <open text>
EDUCATION	What is the highest level of education you have completed?	1=Grade school 2=High school/GED 3=Vocational training 4=Some college/university 5=Completed college/university 6=Graduate school/advanced degree 7=Other (describe)
RELIGION	What is your religion?	1=Christianity 2=Islam 3=Hinduism 4=Buddhism 5=Judaism 6=Agnostic 7=Atheist 8=Not affiliated 9=Other (describe)
RELIGION_OTHER_DES	Other (describe)	If 9 above, then <open text>
EMPLOYMENT	What is your employment status?	1=Full time 2=Part time 3=Not employed 4=Other (describe)
EMPLOY_OTHER_DES	Other (describe)	If 4 above, then <open text>
CURR_SEV_ILL_WHAT	What is your current, most severe illness? (Medical Diagnosis)	<open text>	Categorized according to groups reported in Table 1
EST_DURATION_ILL	in months, estimated based on responses to when diagnosed and current age, if applicable	<numerical>
SEV_ILL_RATE	How severe is your medical illness?	1=Not severe 2=Mild 3=Moderate 4=Severe 5=Extremely severe/life limiting
PSYCH_COMORBID	Presence of current or history of psychiatric illness	1=Yes 0=No
CURR_STRESS_RATE	Please rate your current level of stress:	0=No stress 1=Mild 2=Moderate 3=Severe 4=Extreme
CURR_SOCIAL_SUPP	What is your current level of social support (friends, family, community, religion/spirituality, other)?	0=No support 1=Some support 2=Good support 3=Excellent support
OVERALL_HEALTH_RATE	How do you rate your current overall health status?	1=Poor 2=Manageable 3=Satisfactory/Fair 4=Good 5=Excellent
QOL_RATE	How do you rate your quality of life?	1=Poor 2=Manageable 3=Satisfactory/Fair 4=Good 5=Excellent
HEALS_Q1	1. I am content with my life.	1=Strongly Disagree 2=Disagree 3=Neither Agree or Disagree 4=Agree 5=Strongly Agree	Question number corresponds to 42-item HEALS
HEALS_Q2	2. I have a sense of purpose in my life.	1=Strongly Disagree 2=Disagree 3=Neither Agree or Disagree 4=Agree 5=Strongly Agree	Question number corresponds to 42-item HEALS
HEALS_Q3	3. I feel less stressed when I connect with others.	1=Strongly Disagree 2=Disagree 3=Neither Agree or Disagree 4=Agree 5=Strongly Agree	Question number corresponds to 42-item HEALS
HEALS_Q4	4. It is difficult to ask others for help because I do not want to burden them.	1=Strongly Disagree 2=Disagree 3=Neither Agree or Disagree 4=Agree 5=Strongly Agree	Question number corresponds to 42-item HEALS
HEALS_Q4_REV	4. It is difficult to ask others for help because I do not want to burden them. SCORE REVERSED (see comments)	1=Strongly Disagree 2=Disagree 3=Neither Agree or Disagree 4=Agree 5=Strongly Agree	Question number corresponds to 42-item HEALS; REVERSE score as followed: original = reversed/new 1 = 5 2 = 4 3 = 3 4 = 2 5 = 1
HEALS_Q5	5. The connection with a higher power is important to me.	1=Strongly Disagree 2=Disagree 3=Neither Agree or Disagree 4=Agree 5=Strongly Agree	Question number corresponds to 42-item HEALS
HEALS_Q6	6. I gain awareness from self-reflection.	1=Strongly Disagree 2=Disagree 3=Neither Agree or Disagree 4=Agree 5=Strongly Agree	Question number corresponds to 42-item HEALS
HEALS_Q7	7. I enjoy activities that involve both mind/ body such as meditation, prayer, yoga, tai chi, chanting.	1=Strongly Disagree 2=Disagree 3=Neither Agree or Disagree 4=Agree 5=Strongly Agree	Question number corresponds to 42-item HEALS
HEALS_Q8	8. I feel isolated.	1=Strongly Disagree 2=Disagree 3=Neither Agree or Disagree 4=Agree 5=Strongly Agree	Question number corresponds to 42-item HEALS
HEALS_Q8_REV	8. I feel isolated. SCORE REVERSED (see comments)	1=Strongly Disagree 2=Disagree 3=Neither Agree or Disagree 4=Agree 5=Strongly Agree	Question number corresponds to 42-item HEALS; REVERSE score as followed: original = reversed/new 1 = 5 2 = 4 3 = 3 4 = 2 5 = 1
HEALS_Q9	9. I feel calm even though I am not in control of my situation.	1=Strongly Disagree 2=Disagree 3=Neither Agree or Disagree 4=Agree 5=Strongly Agree	Question number corresponds to 42-item HEALS
HEALS_Q10	10. I accept things that I cannot change.	1=Strongly Disagree 2=Disagree 3=Neither Agree or Disagree 4=Agree 5=Strongly Agree	Question number corresponds to 42-item HEALS
HEALS_Q11	11. Working through thoughts about the possibility of dying brought meaning to my life.	1=Strongly Disagree 2=Disagree 3=Neither Agree or Disagree 4=Agree 5=Strongly Agree	Question number corresponds to 42-item HEALS
HEALS_Q12	12. Difficult circumstances in my life have increased my compassion towards others.	1=Strongly Disagree 2=Disagree 3=Neither Agree or Disagree 4=Agree 5=Strongly Agree	Question number corresponds to 42-item HEALS
HEALS_Q13	13. I have a greater appreciation for my life.	1=Strongly Disagree 2=Disagree 3=Neither Agree or Disagree 4=Agree 5=Strongly Agree	Question number corresponds to 42-item HEALS
HEALS_Q14	14. I want to make the most of my life.	1=Strongly Disagree 2=Disagree 3=Neither Agree or Disagree 4=Agree 5=Strongly Agree	Question number corresponds to 42-item HEALS
HEALS_Q15	15. I no longer focus on “the little things.”	1=Strongly Disagree 2=Disagree 3=Neither Agree or Disagree 4=Agree 5=Strongly Agree	Question number corresponds to 42-item HEALS
HEALS_Q16	16. I survive difficult circumstances because of a higher power.	1=Strongly Disagree 2=Disagree 3=Neither Agree or Disagree 4=Agree 5=Strongly Agree	Question number corresponds to 42-item HEALS
HEALS_Q17	17. My situation strengthened my connection to a higher power.	1=Strongly Disagree 2=Disagree 3=Neither Agree or Disagree 4=Agree 5=Strongly Agree	Question number corresponds to 42-item HEALS
HEALS_Q18	18. My religious beliefs help me feel calm when faced with difficult circumstances in life.	1=Strongly Disagree 2=Disagree 3=Neither Agree or Disagree 4=Agree 5=Strongly Agree	Question number corresponds to 42-item HEALS
HEALS_Q19	19. My personal religious practice is important to me.	1=Strongly Disagree 2=Disagree 3=Neither Agree or Disagree 4=Agree 5=Strongly Agree	Question number corresponds to 42-item HEALS
HEALS_Q20	20. My values shape the way I live my life.	1=Strongly Disagree 2=Disagree 3=Neither Agree or Disagree 4=Agree 5=Strongly Agree	Question number corresponds to 42-item HEALS
HEALS_Q21	21. My participation in a religious community is an important aspect of my life.	1=Strongly Disagree 2=Disagree 3=Neither Agree or Disagree 4=Agree 5=Strongly Agree	Question number corresponds to 42-item HEALS
HEALS_Q22	22. I get support from my religious community.	1=Strongly Disagree 2=Disagree 3=Neither Agree or Disagree 4=Agree 5=Strongly Agree	Question number corresponds to 42-item HEALS
HEALS_Q23	23. My religious beliefs give me hope.	1=Strongly Disagree 2=Disagree 3=Neither Agree or Disagree 4=Agree 5=Strongly Agree	Question number corresponds to 42-item HEALS
HEALS_Q24	24. Doing something, I am passionate about (such as work, hobbies, volunteering, my religious organization, reading groups) gives me purpose during difficult times.	1=Strongly Disagree 2=Disagree 3=Neither Agree or Disagree 4=Agree 5=Strongly Agree	Question number corresponds to 42-item HEALS
HEALS_Q25	25. I find meaning in helping others.	1=Strongly Disagree 2=Disagree 3=Neither Agree or Disagree 4=Agree 5=Strongly Agree	Question number corresponds to 42-item HEALS
HEALS_Q26	26. Relationships with my friends are more meaningful since my challenging situation began.	1=Strongly Disagree 2=Disagree 3=Neither Agree or Disagree 4=Agree 5=Strongly Agree	Question number corresponds to 42-item HEALS
HEALS_Q27	27. Connection with my family has become my highest priority.	1=Strongly Disagree 2=Disagree 3=Neither Agree or Disagree 4=Agree 5=Strongly Agree	Question number corresponds to 42-item HEALS
HEALS_Q28	28. Support from my family lifts my spirits, which gives me hope during difficult times in life.	1=Strongly Disagree 2=Disagree 3=Neither Agree or Disagree 4=Agree 5=Strongly Agree	Question number corresponds to 42-item HEALS
HEALS_Q29	29. I am not getting the support I need.	1=Strongly Disagree 2=Disagree 3=Neither Agree or Disagree 4=Agree 5=Strongly Agree	Question number corresponds to 42-item HEALS
HEALS_Q29_REV	29. I am not getting the support I need. SCORE REVERSED (see comments)	1=Strongly Disagree 2=Disagree 3=Neither Agree or Disagree 4=Agree 5=Strongly Agree	Question number corresponds to 42-item HEALS; REVERSE score as followed: original = reversed/new 1 = 5 2 = 4 3 = 3 4 = 2 5 = 1
HEALS_Q30	30. I am confident that my medical caregivers will respond to my needs.	1=Strongly Disagree 2=Disagree 3=Neither Agree or Disagree 4=Agree 5=Strongly Agree	Question number corresponds to 42-item HEALS
HEALS_Q31	31. My friends provide the support I need during difficult times.	1=Strongly Disagree 2=Disagree 3=Neither Agree or Disagree 4=Agree 5=Strongly Agree	Question number corresponds to 42-item HEALS
HEALS_Q32	32. I seek more of a connection in my relationships.	1=Strongly Disagree 2=Disagree 3=Neither Agree or Disagree 4=Agree 5=Strongly Agree	Question number corresponds to 42-item HEALS
HEALS_Q33	33. I take more time to be in the moment.	1=Strongly Disagree 2=Disagree 3=Neither Agree or Disagree 4=Agree 5=Strongly Agree	Question number corresponds to 42-item HEALS
HEALS_Q34	34. My experience with multiple losses (such as death, divorce, competency, physical disability) has made it hard to be hopeful during difficult times.	1=Strongly Disagree 2=Disagree 3=Neither Agree or Disagree 4=Agree 5=Strongly Agree	Question number corresponds to 42-item HEALS
HEALS_Q34_REV	34. My experience with multiple losses (such as death, divorce, competency, physical disability) has made it hard to be hopeful during difficult times. SCORE REVERSED (see comments)	1=Strongly Disagree 2=Disagree 3=Neither Agree or Disagree 4=Agree 5=Strongly Agree	Question number corresponds to 42-item HEALS; REVERSE score as followed: original = reversed/new 1 = 5 2 = 4 3 = 3 4 = 2 5 = 1
HEALS_Q35	35. Working through my own grief has brought meaning to my life.	1=Strongly Disagree 2=Disagree 3=Neither Agree or Disagree 4=Agree 5=Strongly Agree	Question number corresponds to 42-item HEALS
HEALS_Q36	36. I have a sense of peace in my life.	1=Strongly Disagree 2=Disagree 3=Neither Agree or Disagree 4=Agree 5=Strongly Agree	Question number corresponds to 42-item HEALS
HEALS_Q37	37. I have an increased sense of gratitude.	1=Strongly Disagree 2=Disagree 3=Neither Agree or Disagree 4=Agree 5=Strongly Agree	Question number corresponds to 42-item HEALS
HEALS_Q38	38. Relationship with my family is more meaningful.	1=Strongly Disagree 2=Disagree 3=Neither Agree or Disagree 4=Agree 5=Strongly Agree	Question number corresponds to 42-item HEALS
HEALS_Q39	39. Being surrounded by nature is meaningful.	1=Strongly Disagree 2=Disagree 3=Neither Agree or Disagree 4=Agree 5=Strongly Agree	Question number corresponds to 42-item HEALS
HEALS_Q40	40. Creative arts bring peace to my life.	1=Strongly Disagree 2=Disagree 3=Neither Agree or Disagree 4=Agree 5=Strongly Agree	Question number corresponds to 42-item HEALS
HEALS_Q41	41. Life challenges interfere with activities that are important to me. SCORE REVERSED (see comments)	1=Strongly Disagree 2=Disagree 3=Neither Agree or Disagree 4=Agree 5=Strongly Agree	Question number corresponds to 42-item HEALS
HEALS_Q41_REV	41. Life challenges interfere with activities that are important to me. SCORE REVERSED (see comments)	1=Strongly Disagree 2=Disagree 3=Neither Agree or Disagree 4=Agree 5=Strongly Agree	Question number corresponds to 42-item HEALS; REVERSE score as followed: original = reversed/new 1 = 5 2 = 4 3 = 3 4 = 2 5 = 1
HEALS_Q42	42. Life challenges raised my desire to be more positive.	1=Strongly Disagree 2=Disagree 3=Neither Agree or Disagree 4=Agree 5=Strongly Agree	Question number corresponds to 42-item HEALS
HEALS_TOT_SCORE	Total HEALS score on 35-item score - sum of responses, excluding Q3, 4, 13, 15, 20, 26, 38 corresponding to 42-item HEALS)	<numerical>
HEALS_F1_SCORE	Factor 1 "Connection" score (sum of Q5, 16, 17, 18, 19, 21, 22, 23, 27, 28 corresponding to 42-item HEALS)	<numerical>
HEALS_F2_SCORE	Factor 2 "Reflection and Introspection" score (sum of Q6, 7, 11, 12, 14, 24 rev, 25, 32, 33, 35, 37, 39, 40, 42 corresponding to 42-item HEALS)	<numerical>
HEALS_F3_SCORE	Factor 3 "Trust and Acceptance" score (sum of Q1, 2, 8 rev, 9, 10, 29 rev, 30 rev, 31, 34 rev, 36, 41 rev corresponding to 42-item HEALS)	<numerical>
SIS_HEALED_SCORE	SIS Healed Factor score	<numerical>
SIS_CODEP_SCORE	SIS Codependent Factor score	<numerical>
SIS_TOT_SCORE	SIS Total score	<numerical>
FACIT_MEANING_SCORE	FACIT-SP12 Meaning score	<numerical>
FACIT_PEACE_SCORE	FACIT-SP12 Peace score	<numerical>
FACIT_FAITH_SCORE	FACIT-SP12 Faith score	<numerical>
FACIT_TOT_SCORE	FACIT-SP12 Total score	<numerical>
